# Supplementary material for: Chondroitin sulfate regulates proliferation of Drosophila intestinal stem cells
Source: PLoS Genet. 2025 May 9;21(5):e1011686. doi: 10.1371/journal.pgen.1011686 (PMC12063844; doi:10.1371/journal.pgen.1011686)
Supplement: S1 Data — (XLSX) [file pgen.1011686.s011.xlsx]

## Sheet: Sheet1
Figure 1G
Region	Intensity		Region	Intensity		Region	Intensity
b	1503.97		e	681.586		i	889.595
b	1420.9		e	544.924		i	543.89
b	1202.56		e	390.857		i	466.339
b	1136.38		e	376.38		i	384.135
b	1102.6		e	366.557		i	375.174
b	967.146		e	327.437		i	371.727
b	747.935		e	293.315		i	355.528
b	747.763		e	289.696		i	342.603
b	696.235		e	255.401		i	317.614
b	592.144		e	252.988		i	295.383
b	564.915		e	250.576		i	271.083
b	526.312		e	241.269		i	266.947
b	510.802		e	197.496		i	265.052
b	460.48		e	182.503		i	263.673
b	454.965		e	179.746		i	258.848
b	441.868		e	179.746		i	249.542
b	404.471		e	174.403		i	242.131
b	403.437		e	171.991		i	241.269
b	388.272		e	170.267		i	228.344
b	387.755		e	161.478		i	228
b	366.557		e	160.961		i	224.553
b	339.501		e	160.444		i	216.798
b	326.748		e	147.002		i	192.843
b	314.167		e	146.485		i	188.19
b	302.276		e	144.934		i	182.158
b	281.079		e	144.589		i	181.814
b	277.46		e	140.453		i	178.195
b	274.358		e	133.56		i	176.127
b	274.186		e	132.698		i	159.41
b	261.088		e	131.32		i	154.585
b	247.991		e	131.32		i	152.344
b	239.546		e	130.458		i	145.623
b	238.512		e	128.045		i	141.66
b	223.864		e	122.703		i	139.075
b	223.864		e	119.773		i	135.111
b	217.143		e	114.603		i	131.32
b	213.868		e	112.535		i	128.39
b	211.8		e	112.363		i	118.222
b	210.766		e	104.952		i	113.397
b	204.907		e	102.884		i	110.639
b	195.773		e	102.884		i	95.474
b	189.397		e	101.506		i	93.923
b	186.812		e	95.646		i	93.578
b	183.882		e	82.893
b	183.882		e	80.136
b	183.709		e	78.93
b	181.641		e	78.585
b	175.954		e	68.589
b	163.719		e	67.9
b	162.34		e	39.809
b	152.861
b	139.247
b	123.564
