# Supplementary material for: Chondroitin sulfate regulates proliferation of Drosophila intestinal stem cells
Source: PLoS Genet. 2025 May 9;21(5):e1011686. doi: 10.1371/journal.pgen.1011686 (PMC12063844; doi:10.1371/journal.pgen.1011686)
Supplement: S2 Data — (XLSX) [file pgen.1011686.s012.xlsx]

## Sheet: Figure_2
Figure 2E				Figure 2F
Genotype	Sample	Relative intensity		Genotype	Sample	Relative intensity
MyoIA-Gal4/+	1	0.629249		Mef2-Gal4/+	1	0.574836
MyoIA-Gal4/+	2	0.586642		Mef2-Gal4/+	2	1.15422
MyoIA-Gal4/+	3	0.888172		Mef2-Gal4/+	3	1.08122
MyoIA-Gal4/+	4	0.832589		Mef2-Gal4/+	4	0.613237
MyoIA-Gal4/+	5	1.38582		Mef2-Gal4/+	5	1.12087
MyoIA-Gal4/+	6	1.4492		Mef2-Gal4/+	6	0.422739
MyoIA-Gal4/+	7	1.22832		Mef2-Gal4/+	7	0.620567
MyoIA>Chsy RNAi	1	0.353553		Mef2-Gal4/+	8	1.23574
MyoIA>Chsy RNAi	2	0.253216		Mef2-Gal4/+	9	0.885417
MyoIA>Chsy RNAi	3	0.236251		Mef2-Gal4/+	10	2.29115
MyoIA>Chsy RNAi	4	0.262509		Mef2>Chsy RNAi	1	0.623648
MyoIA>Chsy RNAi	5	0.298708		Mef2>Chsy RNAi	2	0.502499
MyoIA>Chsy RNAi	6	0.28413		Mef2>Chsy RNAi	3	0.762104
MyoIA>Chsy RNAi	7	0.269016		Mef2>Chsy RNAi	4	0.466746
MyoIA>Chsy RNAi	8	0.219005		Mef2>Chsy RNAi	5	0.404207
MyoIA>Chsy RNAi	9	0.287702		Mef2>Chsy RNAi	6	0.816455
				Mef2>Chsy RNAi	7	0.532059
