# Supplementary material for: Chondroitin sulfate regulates proliferation of Drosophila intestinal stem cells
Source: PLoS Genet. 2025 May 9;21(5):e1011686. doi: 10.1371/journal.pgen.1011686 (PMC12063844; doi:10.1371/journal.pgen.1011686)
Supplement: S3 Data — (XLSX) [file pgen.1011686.s013.xlsx]

## Sheet: Figure_3
Figure 3B				Figure 3C				Figure 3F				Figure 3I					Figure 3M				Figure 3N				Figure 3P					Fogure 3R
Genotype	Sample	Average gut width (um)		Genotype	Sample	gut length (mm)		Genotype	Sample	Mitoses		Genotype	Sample	Discontinuity	Sprout		Genotype	Sample	Mitoses		Genotype	Sample	Mitoses		Genotype	Sample	Discontinuity	Sprout		Genotype	Sample	Discontinuity	Sprout
w1118	1	120.821		w1118	1	6.73058		w1118	1	1		Oregon-R	1	0	6		MyoIA-Gal4/+	1	9		Mef2-GAL4/+	1	2		MyoIA-Gal4/+	1	0	4		Mef2-Gal4/+	1	0	2
w1118	2	150.654		w1118	2	6.60226		w1118	2	1		Oregon-R	2	1	6		MyoIA-Gal4/+	2	5		Mef2-GAL4/+	2	1		MyoIA-Gal4/+	2	3	7		Mef2-Gal4/+	2	1	5
w1118	3	177.428		w1118	3	5.68443		w1118	3	0		Oregon-R	3	1	7		MyoIA-Gal4/+	3	1		Mef2-GAL4/+	3	4		MyoIA-Gal4/+	3	2	3		Mef2-Gal4/+	3	0	12
w1118	4	153.7		w1118	4	7.29304		w1118	4	2		Oregon-R	4	2	5		MyoIA-Gal4/+	4	0		Mef2-GAL4/+	4	6		MyoIA-Gal4/+	4	3	5		Mef2-Gal4/+	4	0	9
w1118	5	143.399		w1118	5	7.28688		w1118	5	1		Oregon-R	5	0	3		MyoIA-Gal4/+	5	2		Mef2-GAL4/+	5	0		MyoIA-Gal4/+	5	2	1		Mef2-Gal4/+	5	1	13
w1118	6	149.671		w1118	6	6.39607		w1118	6	3		Oregon-R	6	2	2		MyoIA-Gal4/+	6	14		Mef2-GAL4/+	6	5		MyoIA-Gal4/+	6	2	9		Mef2-Gal4/+	6	0	1
w1118	7	163.948		w1118	7	5.65149		w1118	7	0		Oregon-R	7	0	0		MyoIA-Gal4/+	7	0		Mef2-GAL4/+	7	1		MyoIA-Gal4/+	7	1	2		Mef2-Gal4/+	7	0	0
w1118	8	133.589		w1118	8	6.02289		w1118	8	1		Oregon-R	8	1	2		MyoIA-Gal4/+	8	0		Mef2-GAL4/+	8	0		MyoIA-Gal4/+	8	3	5		Mef2-Gal4/+	8	0	13
w1118	9	123.673		w1118	9	7.23329		w1118	9	1		Oregon-R	9	2	0		MyoIA-Gal4/+	9	0		Mef2-GAL4/+	9	3		MyoIA-Gal4/+	9	0	4		Mef2-Gal4/+	9	0	1
w1118	10	124.05		w1118	10	9.47297		w1118	10	4		Oregon-R	10	0	6		MyoIA-Gal4/+	10	1		Mef2-GAL4/+	10	0		MyoIA-Gal4/+	10	1	7		Mef2-Gal4/+	10	0	9
Chsy2	1	196.529		Chsy2	1	6.93576		w1118	11	2		Oregon-R	11	1	0		MyoIA-Gal4/+	11	0		Mef2-GAL4/+	11	0		MyoIA>Chsy RNAi	1	1	3		Mef2-Gal4/+	11	0	8
Chsy2	2	197.518		Chsy2	2	5.41735		w1118	12	1		Oregon-R	12	2	8		MyoIA-Gal4/+	12	0		Mef2-GAL4/+	12	2		MyoIA>Chsy RNAi	2	0	9		Mef2>Chsy RNAi	1	4	9
Chsy2	3	198.907		Chsy2	3	5.86035		w1118	13	2		Oregon-R	13	3	2		MyoIA-Gal4/+	13	3		Mef2-GAL4/+	13	0		MyoIA>Chsy RNAi	3	1	7		Mef2>Chsy RNAi	2	2	3
Chsy2	4	204.253		Chsy2	4	6.41113		w1118	14	1		Oregon-R	14	3	4		MyoIA-Gal4/+	14	0		Mef2-GAL4/+	14	0		MyoIA>Chsy RNAi	4	1	9		Mef2>Chsy RNAi	3	4	12
Chsy2	5	164.215		Chsy2	5	7.04779		w1118	15	1		Oregon-R	15	1	3		MyoIA-Gal4/+	15	0		Mef2-GAL4/+	15	0		MyoIA>Chsy RNAi	5	0	16		Mef2>Chsy RNAi	4	0	9
Chsy2	6	195.951		Chsy2	6	5.64761		w1118	16	4		Oregon-R	16	2	2		MyoIA-Gal4/+	16	0		Mef2-GAL4/+	16	0		MyoIA>Chsy RNAi	6	0	11		Mef2>Chsy RNAi	5	1	15
Chsy2	7	218.466		Chsy2	7	4.52296		w1118	17	1		Chsy2	1	0	0		MyoIA-Gal4/+	17	4		Mef2-GAL4/+	17	1		MyoIA>Chsy RNAi	7	2	5		Mef2>Chsy RNAi	6	3	18
Chsy2	8	211.27		Chsy2	8	6.52271		w1118	18	0		Chsy2	2	7	5		MyoIA>Chsy RNAi	1	14		Mef2>Chsy RNAi	1	51		MyoIA>Chsy RNAi	8	0	10		Mef2>Chsy RNAi	7	0	3
Chsy2	9	174.482		Chsy2	9	5.69866		w1118	19	2		Chsy2	3	5	3		MyoIA>Chsy RNAi	2	22		Mef2>Chsy RNAi	2	53		MyoIA>Chsy RNAi	9	3	12		Mef2>Chsy RNAi	8	5	22
Chsy2	10	205.051		Chsy2	10	4.74516		w1118	20	1		Chsy2	4	2	17		MyoIA>Chsy RNAi	3	18		Mef2>Chsy RNAi	3	43							Mef2>Chsy RNAi	9	2	8
Chsy2	11	192.538		Chsy2	11	6.02397		Chsy2	1	26		Chsy2	5	1	10		MyoIA>Chsy RNAi	4	23		Mef2>Chsy RNAi	4	57							Mef2>Chsy RNAi	10	0	8
Chsy2	12	182.562		Chsy2	12	6.75403		Chsy2	2	29		Chsy2	6	5	2		MyoIA>Chsy RNAi	5	18		Mef2>Chsy RNAi	5	31							Mef2>Chsy RNAi	11	1	15
Chsy2	13	213.837		Chsy2	13	5.52611		Chsy2	3	21		Chsy2	7	4	18		MyoIA>Chsy RNAi	6	31		Mef2>Chsy RNAi	6	23							Mef2>Chsy RNAi	12	1	5
Chsy2	14	178.548		Chsy2	14	6.14064		Chsy2	4	18		Chsy2	8	3	10		MyoIA>Chsy RNAi	7	29		Mef2>Chsy RNAi	7	29
Chsy2	15	191.319		Chsy2	15	6.91545		Chsy2	5	13		Chsy2	9	2	3		MyoIA>Chsy RNAi	8	24		Mef2>Chsy RNAi	8	37
Chsy2	16	218.293		Chsy2	16	7.35944		Chsy2	6	16		Chsy2	10	6	27		MyoIA>Chsy RNAi	9	21		Mef2>Chsy RNAi	9	32
Chsy2	17	188.707		Chsy2	17	10.3968		Chsy2	7	11		Chsy2	11	3	4		MyoIA>Chsy RNAi	10	18		Mef2>Chsy RNAi	10	17
								Chsy2	8	7		Chsy2	12	3	8		MyoIA>Chsy RNAi	11	12		Mef2>Chsy RNAi	11	26
								Chsy2	9	5		Chsy2	13	2	13		MyoIA>Chsy RNAi	12	18		Mef2>Chsy RNAi	12	11
								Chsy2	10	37		Chsy2	14	5	2		MyoIA>Chsy RNAi	13	14
								Chsy2	11	25		Chsy2	15	1	15		MyoIA>Chsy RNAi	14	16
								Chsy2	12	25		Chsy2	16	4	20		MyoIA>Chsy RNAi	15	27
								Chsy2	13	28		Chsy2	17	3	9
								Chsy2	14	18		Chsy2	18	5	9
								Chsy2	15	11		Chsy2	19	9	6
								Chsy2	16	16		Chsy2	20	2	7
								Chsy2	17	16
								Chsy2	18	17
								Chsy2	19	7
								Chsy2	20	12
								Chsy2	21	18
								Chsy2	22	12
