# Supplementary material for: Chondroitin sulfate regulates proliferation of Drosophila intestinal stem cells
Source: PLoS Genet. 2025 May 9;21(5):e1011686. doi: 10.1371/journal.pgen.1011686 (PMC12063844; doi:10.1371/journal.pgen.1011686)
Supplement: S4 Data — (XLSX) [file pgen.1011686.s014.xlsx]

## Sheet: Figure_4
Figure 4G					Figure 4H
Genotype	Sample	Hour	Mitoses		Genotype	Sample	Hour	Mitoses
w1118	1	0	2		MyoIAts-Gal4/+	1	16	41
w1118	2	0	1		MyoIAts-Gal4/+	2	16	60
w1118	3	0	0		MyoIAts-Gal4/+	3	16	43
w1118	4	0	0		MyoIAts-Gal4/+	4	16	70
w1118	5	0	11		MyoIAts-Gal4/+	5	16	46
w1118	6	0	0		MyoIAts-Gal4/+	6	16	51
w1118	7	0	2		MyoIAts-Gal4/+	7	16	66
w1118	8	0	1		MyoIAts-Gal4/+	8	16	69
w1118	9	0	7		MyoIAts-Gal4/+	9	16	42
w1118	10	0	0		MyoIAts-Gal4/+	10	16	70
Chsy2	1	0	14		MyoIAts>Chsy RNAi	1	16	22
Chsy2	2	0	12		MyoIAts>Chsy RNAi	2	16	33
Chsy2	3	0	18		MyoIAts>Chsy RNAi	3	16	43
Chsy2	4	0	5		MyoIAts>Chsy RNAi	4	16	70
Chsy2	5	0	18		MyoIAts>Chsy RNAi	5	16	83
Chsy2	6	0	29		MyoIAts>Chsy RNAi	6	16	58
Chsy2	7	0	8		MyoIAts>Chsy RNAi	7	16	89
Chsy2	8	0	8		MyoIAts>Chsy RNAi	8	16	43
Chsy2	9	0	9		MyoIAts>Chsy RNAi	9	16	62
Chsy2	10	0	9		MyoIAts>Chsy RNAi	10	16	78
Chsy2	11	0	14		MyoIAts-Gal4/+	1	22	37
Chsy2	12	0	14		MyoIAts-Gal4/+	2	22	17
w1118	1	16	28		MyoIAts-Gal4/+	3	22	18
w1118	2	16	51		MyoIAts-Gal4/+	4	22	39
w1118	3	16	62		MyoIAts-Gal4/+	5	22	25
w1118	4	16	61		MyoIAts-Gal4/+	6	22	32
w1118	5	16	38		MyoIAts-Gal4/+	7	22	22
w1118	6	16	49		MyoIAts-Gal4/+	8	22	21
w1118	7	16	55		MyoIAts-Gal4/+	9	22	27
w1118	8	16	45		MyoIAts-Gal4/+	10	22	26
w1118	9	16	55		MyoIAts>Chsy RNAi	1	22	29
w1118	10	16	64		MyoIAts>Chsy RNAi	2	22	49
w1118	11	16	66		MyoIAts>Chsy RNAi	3	22	40
w1118	12	16	59		MyoIAts>Chsy RNAi	4	22	53
w1118	13	16	53		MyoIAts>Chsy RNAi	5	22	56
w1118	14	16	64		MyoIAts>Chsy RNAi	6	22	33
w1118	15	16	51		MyoIAts>Chsy RNAi	7	22	42
w1118	16	16	77		MyoIAts-Gal4/+	1	46	17
Chsy2	1	16	74		MyoIAts-Gal4/+	2	46	15
Chsy2	2	16	12		MyoIAts-Gal4/+	3	46	4
Chsy2	3	16	54		MyoIAts-Gal4/+	4	46	20
Chsy2	4	16	17		MyoIAts-Gal4/+	5	46	5
Chsy2	5	16	46		MyoIAts-Gal4/+	6	46	5
Chsy2	6	16	47		MyoIAts-Gal4/+	7	46	4
Chsy2	7	16	35		MyoIAts-Gal4/+	8	46	12
Chsy2	8	16	57		MyoIAts-Gal4/+	9	46	10
Chsy2	9	16	36		MyoIAts-Gal4/+	10	46	3
Chsy2	10	16	27		MyoIAts>Chsy RNAi	1	46	30
w1118	1	22	27		MyoIAts>Chsy RNAi	2	46	26
w1118	2	22	35		MyoIAts>Chsy RNAi	3	46	24
w1118	3	22	41		MyoIAts>Chsy RNAi	4	46	22
w1118	4	22	43		MyoIAts>Chsy RNAi	5	46	28
w1118	5	22	33		MyoIAts>Chsy RNAi	6	46	31
w1118	6	22	46		MyoIAts>Chsy RNAi	7	46	26
w1118	7	22	27		MyoIAts-Gal4/+	1	70	0
w1118	8	22	30		MyoIAts-Gal4/+	2	70	0
w1118	9	22	39		MyoIAts-Gal4/+	3	70	0
w1118	10	22	21		MyoIAts-Gal4/+	4	70	1
w1118	11	22	25		MyoIAts-Gal4/+	5	70	3
w1118	12	22	14		MyoIAts-Gal4/+	6	70	0
w1118	13	22	23		MyoIAts-Gal4/+	7	70	0
w1118	14	22	11		MyoIAts-Gal4/+	8	70	5
w1118	15	22	26		MyoIAts-Gal4/+	9	70	0
Chsy2	1	22	58		MyoIAts-Gal4/+	10	70	5
Chsy2	2	22	77		MyoIAts>Chsy RNAi	1	70	12
Chsy2	3	22	74		MyoIAts>Chsy RNAi	2	70	9
Chsy2	4	22	33		MyoIAts>Chsy RNAi	3	70	21
Chsy2	5	22	40		MyoIAts>Chsy RNAi	4	70	10
Chsy2	6	22	61		MyoIAts>Chsy RNAi	5	70	15
Chsy2	7	22	32		MyoIAts>Chsy RNAi	6	70	7
Chsy2	8	22	24		MyoIAts>Chsy RNAi	7	70	17
Chsy2	9	22	27		MyoIAts>Chsy RNAi	8	70	8
Chsy2	10	22	52		MyoIAts>Chsy RNAi	9	70	11
Chsy2	11	22	41
w1118	1	46	6
w1118	2	46	5
w1118	3	46	21
w1118	4	46	1
w1118	5	46	7
w1118	6	46	8
w1118	7	46	2
w1118	8	46	16
w1118	9	46	9
w1118	10	46	7
w1118	11	46	10
w1118	12	46	0
w1118	13	46	3
w1118	14	46	13
w1118	15	46	4
w1118	16	46	20
Chsy2	1	46	16
Chsy2	2	46	5
Chsy2	3	46	75
Chsy2	4	46	86
Chsy2	5	46	56
Chsy2	6	46	23
Chsy2	7	46	53
Chsy2	8	46	51
Chsy2	9	46	57
Chsy2	10	46	34
Chsy2	11	46	44
Chsy2	12	46	6
Chsy2	13	46	50
w1118	1	70	13
w1118	2	70	2
w1118	3	70	2
w1118	4	70	1
w1118	5	70	0
w1118	6	70	1
w1118	7	70	2
w1118	8	70	4
w1118	9	70	4
w1118	10	70	2
Chsy2	1	70	23
Chsy2	2	70	45
Chsy2	3	70	48
Chsy2	4	70	19
Chsy2	5	70	23
Chsy2	6	70	54
Chsy2	7	70	25
Chsy2	8	70	32
Chsy2	9	70	48
Chsy2	10	70	19
Chsy2	11	70	51
