# Supplementary material for: Chondroitin sulfate regulates proliferation of Drosophila intestinal stem cells
Source: PLoS Genet. 2025 May 9;21(5):e1011686. doi: 10.1371/journal.pgen.1011686 (PMC12063844; doi:10.1371/journal.pgen.1011686)
Supplement: S5 Data — (XLSX) [file pgen.1011686.s015.xlsx]

## Sheet: Sheet1
Figure 5C				Figure 5D								Figure 5E
Percent Smurfed				Percent Smurfed								Cumulative Percent Smurfed
	Genotype			Oregon-R								Oregon-R
Day	Oregon-R	Chsy2		Sample	1	2	3	4	5	Average		Sample	1	2	3	4	5	Average
7	0	0.395257		Day 1	0	0	0	4.7619	0	0.952381			50	42.1053	58.8235	45	35	46.1858
9	0.392157	2.77778		Day 2	0	5.26316	5.88235	0	0	2.2291
11	1.1811	4.47154		Day 3	5.55556	0	5.88235	15.7895	0	5.44548		Chsy2
14	0.826446	12.931		Day 4	25	20	21.0526	21.4286	11.1111	19.7185		Sample	1	2	3	4	5	Average
16	0.881057	3.9801		Day 5	8.33333	13.3333	25	10	26.6667	16.6667			88.8889	63.1579	80	68.75	60	72.1594
18	0.45045	11.828		Day 6	27.2727	15.3846	11.1111	11.1111	9.09091	14.7941
21	4.14747	17.4699
23	2.52525	21.7054		Chsy2
25	3.19149	39.3617		Sample	1	2	3	4	5	Average
28	8.52273	28.2609		Day 1	0	0	0	0	4.7619	0.952381
31	11.4865	43.3333		Day 2	0	10	10	0	0	4
34	11.2903	60		Day 3	0	0	0	6.25	5	2.25
36	11.1111	80		Day 4	16.6667	5.88235	16.6667	13.3333	5.26316	11.5624
				Day 5	41.1765	16.6667	37.5	23.0769	26.6667	29.0173
				Day 6	60	40	50	41.6667	45.4545	47.4242
