# Supplementary material for: Chondroitin sulfate regulates proliferation of Drosophila intestinal stem cells
Source: PLoS Genet. 2025 May 9;21(5):e1011686. doi: 10.1371/journal.pgen.1011686 (PMC12063844; doi:10.1371/journal.pgen.1011686)
Supplement: S6 Data — (XLSX) [file pgen.1011686.s016.xlsx]

## Sheet: Figure_6
Figure 6A				Figure 6E				Figure 6F				Figure 6G					Figure 6H					Figure 6J				Figure 6K
Gene	Hour	Relative Expression		Genotype	Sample	Average gut width (µm)		Genotype	Sample	Mitoses		Genotype	Sample	Hour	Mitoses		Genotype	Sample	Hour	Mitoses		Genotype	Sample	Relative Intensity		Genotype	Sample	Hour	Mitoses
Chsy	0	1		w1118	1	120.821		w1118	1	1		w1118	1	16	28		MyoIAts-Gal4/+	1	16	21		MyoIA-Gal4/+	1	1.04083		MyoIA-Gal4/+	1	16	39
	16	0.838662		w1118	2	150.654		w1118	2	1		w1118	2	16	51		MyoIAts-Gal4/+	2	16	47		MyoIA-Gal4/+	2	1.24297		MyoIA-Gal4/+	2	16	97
	22	0.713656		w1118	3	177.428		w1118	3	0		w1118	3	16	62		MyoIAts-Gal4/+	3	16	20		MyoIA-Gal4/+	3	1.124		MyoIA-Gal4/+	3	16	52
	46	1.0583		w1118	4	153.7		w1118	4	2		w1118	4	16	61		MyoIAts-Gal4/+	4	16	46		MyoIA-Gal4/+	4	0.977075		MyoIA-Gal4/+	4	16	55
	70	1.04043		w1118	5	143.399		w1118	5	1		w1118	5	16	38		MyoIAts-Gal4/+	5	16	43		MyoIA-Gal4/+	5	0.865964		MyoIA-Gal4/+	5	16	35
Chpf	0	1		w1118	6	149.671		w1118	6	3		w1118	6	16	49		MyoIAts-Gal4/+	6	16	60		MyoIA-Gal4/+	6	1.17771		MyoIA-Gal4/+	6	16	32
	16	1.58474		w1118	7	163.948		w1118	7	0		w1118	7	16	55		MyoIAts-Gal4/+	7	16	41		MyoIA-Gal4/+	7	0.820448		MyoIA-Gal4/+	7	16	90
	22	0.996025		w1118	8	133.589		w1118	8	1		w1118	8	16	45		MyoIAts-Gal4/+	8	16	59		MyoIA-Gal4/+	8	1.32681		MyoIA-Gal4/+	8	16	84
	46	0.867189		w1118	9	123.673		w1118	9	1		w1118	9	16	55		MyoIAts>Chpf RNAi	1	16	37		MyoIA-Gal4/+	9	1		MyoIA-Gal4/+	9	16	62
	70	1.03566		w1118	10	124.05		w1118	10	4		w1118	10	16	64		MyoIAts>Chpf RNAi	2	16	56		MyoIA-Gal4/+	10	0.909639		MyoIA-Gal4/+	10	16	28
				Chpf424	1	167.707		w1118	11	2		w1118	11	16	66		MyoIAts>Chpf RNAi	3	16	43		MyoIA-Gal4/+	11	0.688922		MyoIA-Gal4/+	11	16	61
				Chpf424	2	192.507		w1118	12	1		w1118	12	16	59		MyoIAts>Chpf RNAi	4	16	43		MyoIA>Chsy-EP	1	2.02744		MyoIA>Chpf-EP	1	16	68
				Chpf424	3	163.398		w1118	13	2		w1118	13	16	53		MyoIAts>Chpf RNAi	5	16	43		MyoIA>Chsy-EP	2	1.3407		MyoIA>Chpf-EP	2	16	38
				Chpf424	4	164.167		w1118	14	1		w1118	14	16	64		MyoIAts>Chpf RNAi	6	16	51		MyoIA>Chsy-EP	3	1.43307		MyoIA>Chpf-EP	3	16	55
				Chpf424	5	212.562		w1118	15	1		w1118	15	16	51		MyoIAts>Chpf RNAi	7	16	46		MyoIA>Chsy-EP	4	1.35475		MyoIA>Chpf-EP	4	16	92
				Chpf424	6	189.129		w1118	16	4		w1118	16	16	77		MyoIAts>Chpf RNAi	8	16	41		MyoIA>Chsy-EP	5	0.714692		MyoIA>Chpf-EP	5	16	66
				Chpf424	7	170.862		w1118	17	1		Chpf	1	16	48		MyoIAts>Chpf RNAi	9	16	39		MyoIA>Chsy-EP	6	1.24247		MyoIA>Chpf-EP	6	16	67
				Chpf424	8	272.208		w1118	18	0		Chpf	2	16	34		MyoIAts-Gal4/+	1	22	11		MyoIA>Chsy-EP	7	0.94913		MyoIA>Chpf-EP	7	16	87
				Chpf424	9	318.353		w1118	19	2		Chpf	3	16	45		MyoIAts-Gal4/+	2	22	18		MyoIA>Chsy-EP	8	0.52259		MyoIA>Chpf-EP	8	16	74
				Chpf424	10	183.692		w1118	20	1		Chpf	4	16	56		MyoIAts-Gal4/+	3	22	15		MyoIA>Chsy-EP	9	1.69578		MyoIA>Chpf-EP	9	16	72
				Chpf424	11	277.999		Chpf424	1	20		Chpf	5	16	49		MyoIAts-Gal4/+	4	22	12		MyoIA>Chsy-EP	10	1.9001		MyoIA>Chpf-EP	10	16	87
				Chpf424	12	138.651		Chpf424	2	6		Chpf	6	16	52		MyoIAts-Gal4/+	5	22	11		MyoIA>Chsy-EP	11	0.762048		MyoIA-Gal4/+	1	22	30
				Chpf424	13	184.324		Chpf424	3	4		Chpf	7	16	67		MyoIAts-Gal4/+	6	22	12		MyoIA>Chsy-EP	12	0.793842		MyoIA-Gal4/+	2	22	33
								Chpf424	4	5		Chpf	8	16	18		MyoIAts-Gal4/+	7	22	14		MyoIA>Chpf-EP	1	1.73276		MyoIA-Gal4/+	3	22	34
								Chpf424	5	9		Chpf	9	16	45		MyoIAts>Chpf RNAi	1	22	34		MyoIA>Chpf-EP	2	3.39073		MyoIA-Gal4/+	4	22	46
								Chpf424	6	12		Chpf	10	16	10		MyoIAts>Chpf RNAi	2	22	57		MyoIA>Chpf-EP	3	2.12718		MyoIA-Gal4/+	5	22	22
								Chpf424	7	23		w1118	1	22	27		MyoIAts>Chpf RNAi	3	22	28		MyoIA>Chpf-EP	4	2.10023		MyoIA-Gal4/+	6	22	28
								Chpf424	8	22		w1118	2	22	35		MyoIAts>Chpf RNAi	4	22	26		MyoIA>Chpf-EP	5	2.66867		MyoIA-Gal4/+	7	22	25
								Chpf424	9	3		w1118	3	22	41		MyoIAts>Chpf RNAi	5	22	10		MyoIA>Chpf-EP	6	2.69127		MyoIA-Gal4/+	8	22	18
								Chpf424	10	15		w1118	4	22	43		MyoIAts>Chpf RNAi	6	22	26		MyoIA>Chpf-EP	7	1.44127		MyoIA-Gal4/+	9	22	17
								Chpf424	11	7		w1118	5	22	33		MyoIAts>Chpf RNAi	7	22	23		MyoIA>Chpf-EP	8	2.42687		MyoIA-Gal4/+	10	22	27
												w1118	6	22	46		MyoIAts>Chpf RNAi	8	22	43		MyoIA>Chpf-EP	9	2.07831		MyoIA-Gal4/+	11	22	19
												w1118	7	22	27		MyoIAts>Chpf RNAi	9	22	13		MyoIA>Chpf-EP	10	2.5256		MyoIA-Gal4/+	12	22	55
												w1118	8	22	30		MyoIAts>Chpf RNAi	10	22	47		MyoIA>Chpf-EP	11	2.84555		MyoIA-Gal4/+	13	22	20
												w1118	9	22	39		MyoIAts>Chpf RNAi	11	22	28		MyoIA>Chpf-EP	12	1.68022		MyoIA-Gal4/+	14	22	16
												w1118	10	22	21		MyoIAts>Chpf RNAi	12	22	17						MyoIA-Gal4/+	15	22	35
												w1118	11	22	25		MyoIAts-Gal4/+	1	46	5						MyoIA-Gal4/+	16	22	24
												w1118	12	22	14		MyoIAts-Gal4/+	2	46	6						MyoIA-Gal4/+	17	22	25
												w1118	13	22	23		MyoIAts-Gal4/+	3	46	7						MyoIA-Gal4/+	18	22	41
												w1118	14	22	11		MyoIAts-Gal4/+	4	46	6						MyoIA-Gal4/+	19	22	43
												w1118	15	22	26		MyoIAts-Gal4/+	5	46	7						MyoIA-Gal4/+	20	22	36
												Chpf	1	22	57		MyoIAts-Gal4/+	6	46	3						MyoIA>Chpf-EP	1	22	32
												Chpf	2	22	57		MyoIAts-Gal4/+	7	46	5						MyoIA>Chpf-EP	2	22	53
												Chpf	3	22	32		MyoIAts-Gal4/+	8	46	6						MyoIA>Chpf-EP	3	22	46
												Chpf	4	22	40		MyoIAts>Chpf RNAi	1	46	27						MyoIA>Chpf-EP	4	22	14
												Chpf	5	22	69		MyoIAts>Chpf RNAi	2	46	21						MyoIA>Chpf-EP	5	22	35
												Chpf	6	22	49		MyoIAts>Chpf RNAi	3	46	21						MyoIA>Chpf-EP	6	22	25
												Chpf	7	22	55		MyoIAts>Chpf RNAi	4	46	4						MyoIA>Chpf-EP	7	22	31
												Chpf	8	22	22		MyoIAts>Chpf RNAi	5	46	21						MyoIA>Chpf-EP	8	22	50
												Chpf	9	22	50		MyoIAts>Chpf RNAi	6	46	21						MyoIA>Chpf-EP	9	22	24
												Chpf	10	22	44		MyoIAts>Chpf RNAi	7	46	23						MyoIA>Chpf-EP	10	22	11
												Chpf	11	22	35		MyoIAts>Chpf RNAi	8	46	15						MyoIA>Chpf-EP	11	22	32
												Chpf	12	22	60		MyoIAts>Chpf RNAi	9	46	15						MyoIA>Chpf-EP	12	22	46
												Chpf	13	22	25		MyoIAts-Gal4/+	1	70	1						MyoIA-Gal4/+	1	46	9
												w1118	1	46	6		MyoIAts-Gal4/+	2	70	1						MyoIA-Gal4/+	2	46	17
												w1118	2	46	5		MyoIAts-Gal4/+	3	70	4						MyoIA-Gal4/+	3	46	1
												w1118	3	46	21		MyoIAts-Gal4/+	4	70	0						MyoIA-Gal4/+	4	46	16
												w1118	4	46	1		MyoIAts-Gal4/+	5	70	1						MyoIA-Gal4/+	5	46	6
												w1118	5	46	7		MyoIAts-Gal4/+	6	70	0						MyoIA-Gal4/+	6	46	17
												w1118	6	46	8		MyoIAts-Gal4/+	7	70	2						MyoIA-Gal4/+	7	46	15
												w1118	7	46	2		MyoIAts-Gal4/+	8	70	3						MyoIA-Gal4/+	8	46	18
												w1118	8	46	16		MyoIAts-Gal4/+	9	70	0						MyoIA-Gal4/+	9	46	15
												w1118	9	46	9		MyoIAts-Gal4/+	10	70	3						MyoIA-Gal4/+	10	46	7
												w1118	10	46	7		MyoIAts>Chpf RNAi	1	70	28						MyoIA>Chpf-EP	1	46	18
												w1118	11	46	10		MyoIAts>Chpf RNAi	2	70	9						MyoIA>Chpf-EP	2	46	22
												w1118	12	46	0		MyoIAts>Chpf RNAi	3	70	15						MyoIA>Chpf-EP	3	46	22
												w1118	13	46	3		MyoIAts>Chpf RNAi	4	70	11						MyoIA>Chpf-EP	4	46	5
												w1118	14	46	13		MyoIAts>Chpf RNAi	5	70	23						MyoIA>Chpf-EP	5	46	21
												w1118	15	46	4		MyoIAts>Chpf RNAi	6	70	7						MyoIA>Chpf-EP	6	46	9
												w1118	16	46	20		MyoIAts>Chpf RNAi	7	70	16						MyoIA>Chpf-EP	7	46	7
												w1118	1	70	13		MyoIAts>Chpf RNAi	8	70	11						MyoIA>Chpf-EP	8	46	7
												w1118	2	70	2		MyoIAts>Chpf RNAi	9	70	16						MyoIA>Chpf-EP	9	46	18
												w1118	3	70	2		MyoIAts>Chpf RNAi	10	70	19						MyoIA>Chpf-EP	10	46	8
												w1118	4	70	1											MyoIA>Chpf-EP	11	46	15
												w1118	5	70	0											MyoIA-Gal4/+	1	70	4
												w1118	6	70	1											MyoIA-Gal4/+	2	70	2
												w1118	7	70	2											MyoIA-Gal4/+	3	70	5
												w1118	8	70	4											MyoIA-Gal4/+	4	70	6
												w1118	9	70	4											MyoIA-Gal4/+	5	70	1
												w1118	10	70	2											MyoIA-Gal4/+	6	70	7
												Chpf	1	46	20											MyoIA-Gal4/+	7	70	7
												Chpf	2	46	24											MyoIA-Gal4/+	8	70	7
												Chpf	3	46	22											MyoIA-Gal4/+	9	70	17
												Chpf	4	46	25											MyoIA-Gal4/+	10	70	9
												Chpf	5	46	31											MyoIA-Gal4/+	11	70	6
												Chpf	6	46	14											MyoIA>Chpf-EP	1	70	2
												Chpf	7	46	36											MyoIA>Chpf-EP	2	70	5
												Chpf	8	46	32											MyoIA>Chpf-EP	3	70	7
												Chpf	9	46	34											MyoIA>Chpf-EP	4	70	3
												Chpf	10	46	24											MyoIA>Chpf-EP	5	70	3
												Chpf	11	46	31											MyoIA>Chpf-EP	6	70	2
												Chpf	1	70	49											MyoIA>Chpf-EP	7	70	5
												Chpf	2	70	54											MyoIA>Chpf-EP	8	70	6
												Chpf	3	70	60											MyoIA>Chpf-EP	9	70	9
												Chpf	4	70	24											MyoIA>Chpf-EP	10	70	12
												Chpf	5	70	44
												Chpf	6	70	29
												Chpf	7	70	65
												Chpf	8	70	32
												Chpf	9	70	45
												Chpf	10	70	17
												Chpf	11	70	48
												Chpf	12	70	58
