# Supplementary material for: Chondroitin sulfate regulates proliferation of Drosophila intestinal stem cells
Source: PLoS Genet. 2025 May 9;21(5):e1011686. doi: 10.1371/journal.pgen.1011686 (PMC12063844; doi:10.1371/journal.pgen.1011686)
Supplement: S7 Data — (XLSX) [file pgen.1011686.s017.xlsx]

## Sheet: Sheet1
Figure S3A				Figure S3B				Figure S3C
Genotype	Sample	Average epithelial height (µm)		Genotype	Sample	Average muscle layer thickness (µm)		Genotype	Sample	Number of ECs
Oregon-R	1	13.8238		Oregon-R	1	1.4738		Oregon-R	1	58
Oregon-R	2	17.9338		Oregon-R	2	1.394		Oregon-R	2	57
Oregon-R	3	16.3446		Oregon-R	3	1.3754		Oregon-R	3	74
Oregon-R	4	14.0316		Oregon-R	4	1.516		Oregon-R	4	77
Oregon-R	5	18.2244		Oregon-R	5	1.232		Oregon-R	5	45
Oregon-R	6	14.3408		Oregon-R	6	1.432		Oregon-R	6	41
Oregon-R	7	15.2734		Oregon-R	7	1.6768		Oregon-R	7	53
Oregon-R	8	15.0784		Oregon-R	8	1.3834		Oregon-R	8	36
Oregon-R	9	15.8386		Chsy2	1	1.421		Oregon-R	9	54
Oregon-R	10	14.091		Chsy2	2	1.4528		Oregon-R	10	61
Chsy2	1	14.684		Chsy2	3	1.3906		Oregon-R	11	70
Chsy2	2	16.6468		Chsy2	4	1.2878		Oregon-R	12	70
Chsy2	3	17.8532		Chsy2	5	1.4436		Oregon-R	13	41
Chsy2	4	16.4392		Chsy2	6	1.2662		Oregon-R	14	47
Chsy2	5	17.311		Chsy2	7	1.453		Oregon-R	15	41
Chsy2	6	19.827		Chsy2	8	1.3768		Oregon-R	16	46
Chsy2	7	15.7936						Chsy2	1	68
Chsy2	8	17.282						Chsy2	2	87
								Chsy2	3	53
								Chsy2	4	81
								Chsy2	5	52
								Chsy2	6	80
								Chsy2	7	70
								Chsy2	8	70
								Chsy2	9	66
								Chsy2	10	61
								Chsy2	11	67
								Chsy2	12	63
								Chsy2	13	79
								Chsy2	14	93
								Chsy2	15	74
								Chsy2	16	48
								Chsy2	17	63
