# Supplementary material for: Chondroitin sulfate regulates proliferation of Drosophila intestinal stem cells
Source: PLoS Genet. 2025 May 9;21(5):e1011686. doi: 10.1371/journal.pgen.1011686 (PMC12063844; doi:10.1371/journal.pgen.1011686)
Supplement: S8 Data — (XLSX) [file pgen.1011686.s018.xlsx]

## Sheet: Sheet1
Figure S5A				Figure S5B					Figure S5C
Genotype	Sample	Mitoses		Genotype	Sample	Discontinuity	Sprout		Genotype	Sample	Hour	Mitoses
w1118	1	0		Oregon-R	1	0	3		w1118	1	16	31
w1118	2	1		Oregon-R	2	0	5		w1118	2	16	34
w1118	3	0		Oregon-R	3	3	4		w1118	3	16	11
w1118	4	0		Oregon-R	4	3	3		w1118	4	16	12
w1118	5	0		Oregon-R	5	4	3		w1118	5	16	24
w1118	6	0		Oregon-R	6	1	2		w1118	6	16	43
w1118	7	0		Oregon-R	7	0	0		w1118	7	16	21
w1118	8	0		Oregon-R	8	0	5		w1118	8	16	19
w1118	9	2		Oregon-R	9	0	0		Chsy2	1	16	10
w1118	10	2		Oregon-R	10	2	6		Chsy2	2	16	24
w1118	11	1		Chsy2	1	3	5		Chsy2	3	16	22
w1118	12	1		Chsy2	2	3	4		Chsy2	4	16	14
w1118	13	0		Chsy2	3	10	11		Chsy2	5	16	47
w1118	14	0		Chsy2	4	7	8		Chsy2	6	16	34
w1118	15	2		Chsy2	5	7	15		Chsy2	7	16	39
w1118	16	0		Chsy2	6	12	10		Chsy2	8	16	46
w1118	17	3		Chsy2	7	7	18		Chsy2	9	16	30
w1118	18	0		Chsy2	8	8	5		w1118	1	22	20
Chsy2	1	3		Chsy2	9	11	16		w1118	2	22	18
Chsy2	2	3		Chsy2	10	5	15		w1118	3	22	9
Chsy2	3	0		Chsy2	11	7	17		w1118	4	22	8
Chsy2	4	3		Chsy2	12	4	10		w1118	5	22	5
Chsy2	5	9		Chsy2	13	10	13		w1118	6	22	14
Chsy2	6	3		Chsy2	14	12	13		w1118	7	22	13
Chsy2	7	7							Chsy2	1	22	17
Chsy2	8	0							Chsy2	2	22	19
Chsy2	9	2							Chsy2	3	22	23
Chsy2	10	8							Chsy2	4	22	20
Chsy2	11	11							Chsy2	5	22	20
Chsy2	12	13							Chsy2	6	22	26
Chsy2	13	10							Chsy2	7	22	23
Chsy2	14	9							w1118	1	46	6
Chsy2	15	6							w1118	2	46	6
Chsy2	16	0							w1118	3	46	2
Chsy2	17	12							w1118	4	46	6
Chsy2	18	6							w1118	5	46	3
Chsy2	19	17							w1118	6	46	5
Chsy2	20	14							w1118	7	46	1
									w1118	8	46	1
									w1118	9	46	8
									w1118	10	46	5
									Chsy2	1	46	12
									Chsy2	2	46	25
									Chsy2	3	46	16
									Chsy2	4	46	22
									Chsy2	5	46	10
									Chsy2	6	46	11
									w1118	1	70	6
									w1118	2	70	1
									w1118	3	70	4
									w1118	4	70	6
									w1118	5	70	0
									w1118	6	70	0
									w1118	7	70	0
									w1118	8	70	0
									w1118	9	70	0
									w1118	10	70	5
									Chsy2	1	70	10
									Chsy2	2	70	24
									Chsy2	3	70	22
									Chsy2	4	70	14
									Chsy2	5	70	47
									Chsy2	6	70	34
									Chsy2	7	70	39
									Chsy2	8	70	46
									Chsy2	9	70	30
