# Supplementary material for: Chondroitin sulfate regulates proliferation of Drosophila intestinal stem cells
Source: PLoS Genet. 2025 May 9;21(5):e1011686. doi: 10.1371/journal.pgen.1011686 (PMC12063844; doi:10.1371/journal.pgen.1011686)
Supplement: S9 Data — (XLSX) [file pgen.1011686.s019.xlsx]

## Sheet: Sheet1
Figure S6A					Figure S6B			Figure S6D
Genotype	Sample	Hour	Mitoses		Genotype	Chsy Relative Expression		Genotype	Day	Percent Smurfed
MyoIA-Gal4/+	1	16	38		MyoIA-Gal4/+	1		MyoIA-Gal4/+	20	0
MyoIA-Gal4/+	2	16	97		MyoIA>Chsy-EP	13.7272			22	2.38095
MyoIA-Gal4/+	3	16	42						24	4.87805
MyoIA-Gal4/+	4	16	50						26	1.51515
MyoIA-Gal4/+	5	16	42						28	12.069
MyoIA-Gal4/+	6	16	69						30	17.0732
MyoIA-Gal4/+	7	16	84					MyoIA>Chsy-EP	20	0
MyoIA-Gal4/+	8	16	62						22	1.73913
MyoIA-Gal4/+	9	16	23						24	3.53982
MyoIA-Gal4/+	10	16	21						26	4.80769
MyoIA>Chsy-EP	1	16	40						28	5.88235
MyoIA>Chsy-EP	2	16	38						30	15.873
MyoIA>Chsy-EP	3	16	73
MyoIA>Chsy-EP	4	16	29
MyoIA>Chsy-EP	5	16	81
MyoIA>Chsy-EP	6	16	69
MyoIA>Chsy-EP	7	16	47
MyoIA>Chsy-EP	8	16	88
MyoIA>Chsy-EP	9	16	63
MyoIA>Chsy-EP	10	16	26
MyoIA>Chsy-EP	11	16	52
MyoIA>Chsy-EP	12	16	73
MyoIA-Gal4/+	1	22	19
MyoIA-Gal4/+	2	22	20
MyoIA-Gal4/+	3	22	16
MyoIA-Gal4/+	4	22	11
MyoIA-Gal4/+	5	22	24
MyoIA-Gal4/+	6	22	25
MyoIA-Gal4/+	7	22	15
MyoIA-Gal4/+	8	22	14
MyoIA-Gal4/+	9	22	36
MyoIA>Chsy-EP	1	22	13
MyoIA>Chsy-EP	2	22	17
MyoIA>Chsy-EP	3	22	32
MyoIA>Chsy-EP	4	22	27
MyoIA>Chsy-EP	5	22	31
MyoIA>Chsy-EP	6	22	12
MyoIA>Chsy-EP	7	22	15
MyoIA>Chsy-EP	8	22	28
MyoIA>Chsy-EP	9	22	23
MyoIA>Chsy-EP	10	22	28
MyoIA>Chsy-EP	11	22	15
MyoIA>Chsy-EP	12	22	43
MyoIA>Chsy-EP	13	22	11
MyoIA-Gal4/+	1	46	4
MyoIA-Gal4/+	2	46	6
MyoIA-Gal4/+	3	46	15
MyoIA-Gal4/+	4	46	5
MyoIA-Gal4/+	5	46	2
MyoIA-Gal4/+	6	46	6
MyoIA-Gal4/+	7	46	7
MyoIA-Gal4/+	8	46	3
MyoIA-Gal4/+	9	46	9
MyoIA-Gal4/+	10	46	8
MyoIA>Chsy-EP	1	46	1
MyoIA>Chsy-EP	2	46	11
MyoIA>Chsy-EP	3	46	3
MyoIA>Chsy-EP	4	46	3
MyoIA>Chsy-EP	5	46	9
MyoIA>Chsy-EP	6	46	14
MyoIA>Chsy-EP	7	46	4
MyoIA>Chsy-EP	8	46	23
MyoIA>Chsy-EP	9	46	12
MyoIA>Chsy-EP	10	46	14
MyoIA-Gal4/+	1	70	6
MyoIA-Gal4/+	2	70	1
MyoIA-Gal4/+	3	70	2
MyoIA-Gal4/+	4	70	0
MyoIA-Gal4/+	5	70	3
MyoIA-Gal4/+	6	70	6
MyoIA-Gal4/+	7	70	6
MyoIA-Gal4/+	8	70	4
MyoIA-Gal4/+	9	70	1
MyoIA-Gal4/+	10	70	1
MyoIA>Chsy-EP	1	70	8
MyoIA>Chsy-EP	2	70	4
MyoIA>Chsy-EP	3	70	0
MyoIA>Chsy-EP	4	70	8
MyoIA>Chsy-EP	5	70	0
MyoIA>Chsy-EP	6	70	5
MyoIA>Chsy-EP	7	70	0
MyoIA>Chsy-EP	8	70	0
MyoIA>Chsy-EP	9	70	0
MyoIA>Chsy-EP	10	70	6
