# Supplementary material for: Chondroitin sulfate regulates proliferation of Drosophila intestinal stem cells
Source: PLoS Genet. 2025 May 9;21(5):e1011686. doi: 10.1371/journal.pgen.1011686 (PMC12063844; doi:10.1371/journal.pgen.1011686)
Supplement: S10 Data — (XLSX) [file pgen.1011686.s020.xlsx]

## Sheet: Sheet1
FigureS7
Gene	log2 fold change (Chsy/wild-type)
upd3	0.50251
socs36e	0.828707
vn	0.346978
hh	0.867399
dpp	0.181162
wg	0.977997
